# Supplementary material for: Changes in spinal stiffness with chronic thoracic pain: Correlation with pain and muscle activity
Source: PLoS One. 2018 Dec 11;13(12):e0208790. doi: 10.1371/journal.pone.0208790 (PMC6289409; doi:10.1371/journal.pone.0208790)
Supplement: S1 File — (XLS) [file pone.0208790.s001.xls]

## Sheet: Questionnaires
Participants number	Group (1=healhty)	Reliability study (if=1)	Sex (1=Female)	Age (years)	Weight (kg)	Height (m)	BMI (kg/m2)	3 months pain intensity (mean)	Pain intensity Day1	QBPDQ Day1	SBST score Day 1	TSK Day1	Pain during T5 assessment Day1	Pain during T6 assessment Day1	Pain during T7 assessment Day1	Pain during T8 assessment Day1	Global stiffness at T5 Day1	Global stiffness at T6 Day1	Global stiffness at T7 Day1	Global stiffness at T8 Day1	Terminal stiffness at T5 Day1	Terminal stiffness at T6 Day1	Terminal stiffness at T7 Day1	Terminal stiffness at T8 Day1	Muscle response during T5 assessment (nRMS) Day1	Muscle response during T6 assessment (nRMS) Day1	Muscle response during T7 assessment (nRMS) Day1	Muscle response during T8 assessment (nRMS) Day1	Pain intensity Day2	QBPDQ day2	SBST score Day2	TSK Day2	Pain during T5 assessment Day2	Pain during T6 assessment Day2	Pain during T7 assessment Day2	Pain during T8 assessment Day2	Global stiffness at T5 Day2	Global stiffness at T6 Day2	Global stiffness at T7 Day2	Global stiffness at T8 Day2	Terminal stiffness at T5 Day2	Terminal stiffness at T6 Day2	Terminal stiffness at T7 Day2	Terminal stiffness at T8 Day2
1	1	1	1	57	58.967	1.6256	22.3142	0	0	0	1	23	0	0	0	0	9.65186	9.89559	9.33287	9.16554	9.80594	10.0904	9.29535	9.12541	0.726361	0.655933	0.617472	0.621947	0	0	1	28	0	0	0	0	9.19899	10.3404	9.88627	8.40777	9.30025	10.4292	10.1353	8.58434
2	1	1	0	23	79.3786	1.7272	26.6084	0	0	0	0	19	0	0	0	0	6.96894	5.63402	6.96108	7.95305	7.35331	5.95282	6.85172	8.03683	0.55097	0.313563	0.191764	0.156193	0	0	0	19	0	0	0	0	9.34717	7.21905	6.28158	9.07495	9.82765	7.02972	6.20355	9.03497
3	1	1	0	25	88	1.92	23.8715	0	0	2	1	18	0	0	0	0	6.84548	9.36737	9.07345	10.1234	6.88043	9.78594	9.01221	10.0615	0.847428	0.827965	0.769276	0.695761	0	1	1	13	0	0	0	0	8.74449	9.07427	8.95612	8.8016	8.74928	9.22705	8.92067	8.95167
4	1	1	1	22	56.699	1.651	20.8009	0	0	0	1	17	0	55.25	41	0	7.79445	6.38472	6.0017	9.02657	8.00391	6.69015	6.16316	9.25621	0.874946	0.847965	0.891075	0.766596	0	0	1	19	0	60	26	0	5.84833	8.58386	11.3714	7.15271	6.08896	9.01518	11.916	7.41917
5	1	1	0	21	70	1.78	22.0932	0	0	0	1	29	0	0	0	0	8.67042	8.42391	7.68387	7.95172	8.82845	8.48902	7.50166	8.05372	0.895857	0.778827	0.8576	0.756704	0	0	1	29	0	0	0	0	8.21353	7.80753	7.5278	7.3925	8.30885	7.86773	7.55012	7.53394
6	1	1	0	35	58.967	1.651	21.6329	0	0	3	1	38	0	38.5	0	0	7.8373	6.81018	8.86481	10.8494	8.27171	7.05164	8.96399	11.3002	0.987043	1.54338	1.89777	0.926487	0	4	1	31	0	39.3333	0	0	7.13713	7.19326	8.37182	8.18963	7.3827	7.35702	8.79058	8.65395
7	1	1	1	24	70.3068	1.7018	24.2762	0	0	0	0	21	0	0	0	0	9.67366	9.31554	10.9358	11.2549	10.1846	9.73283	11.4742	11.6549	0.441529	0.100934	0.0422138	0.0968979	0	0	0	20	17.6667	7.66667	11	0	7.65539	9.39858	11.4702	10.7859	7.94738	9.86144	11.9122	11.065
8	1	1	1	25	70.3068	1.5748	28.3496	0	0	0	0	25	0	0	2.25	28.75	6.12875	7.25668	7.59708	7.89882	6.26848	7.36807	7.70562	8.09961	0.726854	0.421684	0.54217	0.284156	0	0	0	23	0	0	0	0	7.08137	7.313	7.69518	7.98554	7.48011	7.46214	8.19126	8.04416
9	1	1	0	24	80	1.7526	26.045	0	0	2	0	20	0	0	0	0	8.68769	9.28699	9.44056	8.89512	9.29867	9.41978	9.69484	9.21993	0.526052	0.543326	0.497244	0.936448	0	2	0	25	0	0	0	0	8.00761	9.66949	10.096	9.86645	8.41154	10.1656	10.5248	9.77043
10	1	1	0	31	72	1.8	22.2222	0	0	0	0	18	0	10.5	0	0	7.31578	8.91956	7.62653	7.06817	7.63116	9.40496	8.05635	7.39464	1.476	0.444633	0.38762	0.614208	0	0	0	18	0	0	0	0	9.01655	9.10485	8.173	8.68092	9.34376	9.31565	8.53802	8.90203
11	1	1	0	23	83.9145	1.8796	23.7523	0	0	0	0	28	0	0	0	0	9.12298	11.0061	11.2959	10.9858	9.3264	11.4144	11.6449	11.2023	1.43738	1.23799	0.897327	0.772787	0	0	0	28	0	0	0	0	9.56628	10.1398	10.1392	11.3789	9.96882	10.5687	10.906	11.5455
12	1	1	1	25	55.3382	1.6764	19.6911	0	0	0	0	26	7.25	10	16.75	0	8.91728	7.41654	7.79976	7.95609	9.37938	7.89253	8.37923	8.36578	0.194535	0.158234	0.109061	0.218371	0	0	0	26	5.66667	16.6667	14.6667	0	7.65308	7.86363	7.9961	8.37653	7.89674	8.05484	8.12963	8.63403
13	1	1	0	42	70.3068	1.7	24.3276	0	0	0	0	23	6.5	0	0	0	8.86511	8.27715	9.45895	9.80672	9.09645	8.55023	9.84118	9.91277	0.277702	0.159799	0.171963	0.20258	0	0	0	24	13.6667	0	0	0	6.62981	7.41287	8.15	9.6425	6.83592	7.51972	8.41157	10.0654
14	1	1	1	27	68.0388	1.6764	24.2104	0	0	0	1	25	0	0	0	0	8.70036	10.2996	7.83833	8.42535	9.1829	10.5359	8.0785	8.65962	0.560367	0.550378	0.616779	0.276588	0	0	1	24	0	0	0	0	9.75717	9.40732	9.07975	8.5934	10.0732	9.72033	9.31477	8.73108
15	1	1	0	25	86.1825	1.905	23.7481	0	0	0	1	26	0	0	0	0	8.5177	9.71108	10.1301	10.27	9.02888	10.289	10.3036	10.4843	0.0929789	0.631747	0.0883511	0.0968979	0	0	1	26	0	0	0	0	9.30021	9.78328	9.31108	9.8551	9.51623	10.2041	9.28052	10.1929
16	1	1	0	29	80	1.88	22.6347	0	0	0	0	24	0	0	0	0	7.5195	8.7351	11.1692	10.5566	8.05356	9.09553	11.7278	11.0711	0.78248	0.954369	0.798482	1.0965	0	0	0	23	6.66667	8	0	0	8.64035	9.35627	10.1514	9.48879	9.09345	9.60774	10.8221	10.0121
17	1	1	1	31	68.0388	1.6764	24.2104	0	0	0	0	29	0	5.25	11.75	13	8.67497	6.18521	6.51428	7.60473	9.00068	6.86	7.23573	7.66827	1.60361	1.47257	1.42368	1.3456	0	10	1	24	0	1	1.66667	13.6667	8.83935	7.74051	8.36948	7.63634	9.14118	8.02983	8.64671	8.02302
18	1	1	0	40	90.7184	1.7526	29.5345	0	0	0	1	17	0	0	0	0	9.57758	11.9682	11.7728	9.14226	9.71329	12.4003	11.7444	9.02705	0.821768	0.893816	0.892774	0.847663	0	0	0	17	0	0	0	0	10.7472	12.1325	11.4186	9.81715	10.896	12.3695	11.2453	9.48973
19	1	1	1	30	51.2559	1.6002	20.0168	0	0	0	0	17	0	0	0	0	7.42011	7.11415	7.69919	6.87728	7.79331	7.35295	8.00649	7.10026	0.843722	0.949842	1.02478	0.993901	0	0	0	17	0	0	0	0	6.0547	6.93729	7.57996	6.91191	6.22411	7.23038	7.68818	7.3562
20	1	1	1	23	63.0493	1.62	24.0243	0	0	0	1	20	54.5	52.25	0	0	8.70801	9.24029	9.45134	8.83911	8.731	9.47671	9.57526	9.08429	0.917127	0.701036	0.890369	0.89979	0	0	0	17	34.3333	15.6667	0	0	7.77392	8.98534	10.239	8.65055	7.82519	9.33943	10.5911	8.95674
21	1	1	1	27	61.2349	1.6764	21.7893	0	0	0	0	31	0	0	0	0	8.62536	9.02696	9.06984	8.92886	8.79977	9.4896	9.61489	9.23858	0.839615	1.1528	1.08236	0.869999	0	0	0	29	0	0	0	0	7.09759	8.368	8.93281	9.30352	7.38526	8.70458	9.53269	9.66745
22	1	1	1	54	54.431	1.5748	21.948	0	0	0	0	22	11.25	6	0	0	6.46524	6.92014	9.05532	7.63996	6.71405	7.04769	9.14892	7.9539	0.689291	1.04287	0.630904	0.889553	0	0	0	22	5	6	4.33333	0	6.32471	6.86406	7.35707	7.62647	6.60778	7.11059	7.59233	7.90228
23	1	1	1	27	63.5029	1.5494	26.4525	0	0	0	0	25	0	0	0	0	5.44558	6.28628	6.96776	6.87655	5.7337	6.58591	7.1047	7.02183	0.836357	0.419747	0.622972	0.405794	0	0	0	25	0	0	0	0	5.68487	6.59984	6.92652	6.93969	6.13206	6.77929	6.9934	7.01869
24	1	1	0	22	78	1.85	22.79	0	0	0	0	23	0	0	0	4	9.47292	10.8783	9.03161	8.05202	9.83162	11.3735	9.10208	8.27123	0.992416	0.769991	0.641925	0.59377	0	0	0	24	0	0	0	0	8.96696	8.86369	9.47725	8.4433	9.43956	9.08255	9.68103	8.49275
25	1	1	0	25	62	1.75	20.2449	0	0	0	0	29	0	0	0	0	10.2227	9.45074	9.1022	7.4497	10.6703	9.26072	9.2729	7.41782	0.77705	0.45718	0.445461	0.41703	0	0	0	29	0	0	0	0	7.98357	8.4302	8.5834	6.54144	8.33351	8.06175	8.78581	6.56313
1	2	1	1	28	55	1.68	19.487	38	0	16	0	29	0	31.75	0	0	6.45561	5.88393	7.70136	6.77168	6.56379	6.16046	7.89841	6.94623	1.22768	0.810557	0.97614	0.912935	0	10	0	26	0	38.3333	3.33333	0	6.48585	6.28184	7.18313	6.7972	6.67551	6.3796	7.3141	7.10025
2	2	1	1	25	57	1.67	20.4382	46	0	10	1	20	28	31.75	13.5	0	7.37153	7.73592	8.12161	8.34082	7.52227	7.89305	8.28653	8.58481	1.02021	1.44162	0.566762	0.623262	0	13	1	18	35.6667	29.6667	20.6667	0	7.38356	7.53025	7.65924	7.2737	7.5042	7.50841	7.67732	7.44019
3	2	1	0	27	72	1.8	22.2222	46	30	14	4	47	0	0	0	0	5.57793	6.09746	7.13952	6.33484	5.97926	6.57639	7.43724	6.49104	1.16908	1.20803	0.971398	1.40624	30	10	4	41	0	0	0	0	6.87431	6.47356	7.12654	6.87005	7.03797	6.67846	7.31159	7.39016
4	2	1	1	22	61.2349	1.651	22.4649	30	32	8	2	26	48.25	2.5	8.75	34.25	6.60471	7.13601	7.89184	7.449	6.78814	7.50258	8.06808	7.55739	1.17815	1.59965	1.48617	0.732525	30	4	2	26	23.3333	39	31.3333	15	8.64835	6.43109	7.61834	7.25345	9.03728	6.57529	7.90207	7.41288
5	2	1	0	24	77.1106	1.7272	25.8481	20	15	4	3	27	46.5	62.5	69	0	9.3709	10.3423	9.87981	10.0604	9.47208	10.4216	10.0412	10.204	0.615316	0.35909	0.447504	0.459453	15	5	3	25	67	85.3333	84.6667	75	9.37897	9.69299	10.8907	9.98954	9.61168	9.98911	11.1647	10.4946
6	2	1	0	37	74.8427	1.778	23.6748	25	17	9	2	42	0	0	0	0	8.7399	8.50849	11.0361	10.697	8.95879	8.97244	11.5615	11.2043	0.890027	0.73023	0.755175	0.892898	0	8	1	37	0	0	0	0	9.08804	9.66988	11.2987	11.0677	9.47802	10.2751	11.641	11.5886
7	2	1	0	26	74.8427	1.778	23.6748	35	0	7	0	31	62.25	49.25	52	0	7.33721	6.88133	6.2966	6.43334	7.59207	6.97959	6.54848	6.55351	0.267847	0.205703	0.140045	0.156242	0	4	0	33	72.6667	60	28.6667	0	7.04602	7.03515	6.76576	6.31964	7.23693	7.25839	6.91846	6.40705
8	2	1	0	24	49.8951	1.71	17.0634	46	23	13	3	36	19.5	13	0	0	8.2173	9.42483	9.06647	9.93698	8.58745	10.0264	9.8247	10.5705	1.0877	1.1744	0.923515	1.34176	25	10	3	32	11.6667	27	0	2.66667	8.81357	9.74718	9.30585	9.70404	9.16908	10.1464	9.59366	10.3248
9	2	1	0	26	101.605	1.8288	30.3795	30	34	45	9	51	36.5	32.75	13.75	17	5.51083	5.43263	5.27265	5.27262	5.67929	5.4717	5.16272	5.18701	0.667772	0.543876	0.519468	0.773595	23	49	8	49	36	34	16	21	6.42039	6.9644	6.39296	6.4144	6.61514	6.84816	6.32534	6.55399
10	2	1	1	23	63.5029	1.7272	21.2867	50	30	13	2	28	18.25	50.75	35.75	2.75	8.4209	8.54592	8.43224	8.67026	8.81206	8.60461	8.55374	9.01878	1.55872	2.00261	1.3244	1.72039	5	7	2	20	17.3333	43.3333	9.33333	0	8.80183	8.05985	8.46012	8.62088	9.24438	8.41675	8.90102	8.98466
11	2	1	1	25	68.0388	1.651	24.961	46	49	15	4	44	41.25	33.5	9.25	11.75	6.57258	6.13136	7.1901	7.7448	6.84301	6.43115	7.20079	7.84387	1.07757	1.19427	1.15891	0.924291	43	10	3	40	21.6667	9.33333	9.33333	21	7.83073	6.84006	8.40163	9.38579	8.04235	6.91953	8.51072	9.40476
12	2	1	1	29	68.0388	1.651	24.961	50	44	23	3	35	21.25	42.5	46.75	21	10.8366	11.2699	12.4452	9.25277	10.9266	11.36	12.5301	9.57214	0.808423	0.805638	0.693398	0.598863	44	23	2	30	43.6667	34	47.3333	32	8.88271	11.0981	10.718	9.41384	9.15807	11.5568	11.4601	9.73947
13	2	1	1	30	47	1.63	17.6898	5	0	5	1	28	26.25	41.25	24.5	0	6.7759	7.29057	6.93125	8.64279	6.87475	7.37129	7.38078	8.87877	1.08496	1.16428	1.33095	1.36455	27	3	1	29	31.3333	45.3333	22.3333	0	6.05043	6.90195	7.58801	7.31329	6.36653	7.23423	7.98058	7.66597
14	2	1	0	48	69.8532	1.75	22.8092	20	14	9	1	26	49.25	30.75	22	31	8.55432	8.23184	9.39216	7.51206	8.73799	8.45052	9.70195	7.81935	0.620269	0.380628	0.272222	0.401025	7	6	1	28	33.3333	42.3333	32	24	10.0132	7.28587	8.79831	8.19053	10.3349	7.38361	9.07255	8.47472
15	2	1	0	22	77.1106	1.7272	25.8481	20	22	5	1	24	41	36	19.5	24.5	7.83038	8.8472	8.37647	7.85904	7.99802	9.00765	8.48677	8.15684	0.516114	0.448613	0.375512	0.533341	30	5	1	20	27	34	12.3333	33	6.87624	8.18127	8.03185	8.07178	7.17566	8.35725	8.36713	8.36028
16	2	1	0	42	63.5029	1.8288	18.9872	21	0	7	1	25	19.25	22.75	13	19.5	8.86441	8.01295	10.2712	7.80839	9.39435	8.35494	11.1337	8.10421	0.855172	1.33026	0.917803	1.81369	0	0	0	22	19.3333	23.6667	14.6667	18.3333	6.74654	7.05961	8.71046	7.38214	7.12854	7.44796	9.11526	7.69813
17	2	1	0	33	78	1.7	26.9896	15	31	12	1	19	62.5	86	50	65.75	5.9499	5.50031	6.30453	7.6936	6.23871	5.44661	6.30495	7.70033	0.862081	0.759342	0.822175	0.640205	30	10	1	25	67.6667	88.6667	51.3333	76	4.34224	4.49468	4.98502	5.7325	4.50373	4.59091	5.12719	5.99964
18	2	1	0	23	68.946	1.8542	20.0538	50	35	4	1	32	36.75	63.25	23	4.5	7.13386	6.73365	12.344	13.2321	7.29815	7.02549	12.7121	13.0688	0.564494	0.354625	0.677865	0.400247	40	4	1	30	55	62.3333	0	0	7.06158	8.07091	8.16803	9.77394	7.19433	8.04509	8.41286	10.1535
19	2	1	1	27	54.8846	1.61	21.1738	30	0	8	1	29	2.25	2.25	3.5	3.75	7.34793	7.26484	6.83364	7.11355	7.73106	7.21277	6.68571	7.18193	1.14858	0.971402	1.4755	0.929954	17	2	1	27	4.33333	16.3333	11	17.3333	7.10507	7.31368	7.08535	7.46244	7.18419	7.18883	6.73307	7.60299
20	2	1	0	25	99.7902	1.7	34.5295	10	15	1	1	21	36.5	28.5	45	48.25	9.09501	11.8554	9.12396	8.78682	9.40077	12.1567	9.20294	8.63169	0.315571	0.256598	0.256325	0.154997	19	3	1	21	32	25.3333	34.3333	30	10.5566	10.6563	9.72268	9.59798	10.755	10.9121	9.72629	9.82725
21	2	1	1	52	66.2244	1.6764	23.5648	21	42	6	2	23	65	40.5	32.25	39	6.1857	6.7316	7.40018	7.87403	6.53545	7.03739	7.7908	8.25089	1.17148	0.613815	0.526984	0.350573	49	5	5	23	65.6667	49.6667	42.3333	43.6667	5.92209	6.07467	6.86835	7.06033	6.18162	6.33395	7.09432	7.34387
22	2	1	0	25	70.7604	1.905	19.4984	20	0	3	1	36	0	12	0	0	8.13269	8.16426	8.07643	7.0234	8.35333	8.51219	8.46781	7.38827	0.632578	0.364664	0.377203	0.376465	0	4	2	34	0	0	0	0	10.1183	9.93619	8.86349	9.06963	10.7377	10.2522	9.22311	9.29885
23	2	1	1	54	68.0388	1.6002	26.571	20	0	3	2	21	46.25	48.75	35	35	7.30588	8.83163	6.58246	7.06031	7.47459	8.84803	6.6723	7.29302					0	0	1	21	66.6667	60	63.3333	40	8.07401	9.05711	7.909	8.57611	8.26488	9.16971	7.9488	8.59997
24	2	1	1	32	61.6885	1.6256	23.3441	15	27	28	4	25	92.75	97.5	85.75	74.75	6.90185	7.45773	7.00722	7.3951	7.11901	7.56562	6.98678	7.45977	0.437078	0.18897	0.670623	0.432545	34	27	2	27	100	89	93	97	6.85936	7.12782	7.54404	6.73801	7.17158	7.37339	7.47243	6.85439
25	2	1	1	23	70.3068	1.7526	22.8892	5	4	9	1	18	46	27.25	31.75	3.5	5.4951	6.49049	6.56084	7.51005	5.68974	6.75055	6.76193	7.67646	0.731438	0.641749	0.602599	0.580241	0	5	1	27	62	47.6667	66.6667	12.6667	5.78958	7.28715	7.07864	8.60271	5.97346	7.49475	7.37266	8.75129
26	2	0	0	36	83.9145	1.8288	25.0902	25	0	2	1	24	19.5	0	25.75	20.75	8.86243	9.2913	9.18208	7.40564	8.96924	9.32311	9.22799	7.39399	0.824905	1.1503	0.987552	0.934442
28	2	0	1	26	53	1.6	20.7031	40	0	10	5	25	47.25	47.75	57.5	52.5	7.20463	7.51207	7.13508	7.53031	7.24066	7.80837	7.25029	7.68909	1.80828	2.24269	1.82527	1.87352
29	2	0	1	42				40		43	5	32	32.6667	36.5	37	19	4.24647	5.54589	4.97511	4.99659	4.27123	5.54918	4.95769	5.11537	0.922663	1.48831	1.89971	2.24907
31	2	0	0	25	69.3996	1.78	21.953	75	10	9	4	28	79.5	80.5	70	40	7.90693	7.28252	6.70346	7.34081	8.17465	7.44012	6.66552	7.28477	0.857074	0.806802	0.660812	0.573942
32	2	0	1	28	61.2349	1.6002	23.9139	70	30	26	6	33	32.25	26.75	39.75	36.75	4.59973	5.93259	6.22289	6.5541	4.78711	6.06779	6.24932	6.60577	1.0439	0.984022	0.764256	0.58506
33	2	0	0	24	81.6466	1.7272	27.3686	15	0	2	1	33	23.75	25	8.5	10.5	8.82043	8.97252	8.7091	8.51735	8.863	8.84583	8.40636	8.47142	0.581489	0.41969	0.240924	0.368019
34	2	0	0	36	74	1.83	22.0968	25	17	14	2	28	17.5	25	17	18.25	11.4058	10.2958	10.9373	9.89059	11.4142	10.6532	11.3859	10.146	1.04734	0.407212	0.924757	0.829267
35	2	0	1	36	59.42	1.55	24.75	35	7	14	4	32	59.5	6.5	15	12.75	7.7627	9.72401	8.60401	8.21829	7.89111	10.0461	8.68638	8.54778	0.129174	0.208212	0.132214	0.707997
36	2	0	1	20	49.8951	1.6256	18.8812	21	25	16	2	29	48.75	42.5	0	10	5.44007	5.62949	5.49419	5.08937	5.65355	5.93113	5.85661	5.44357	0.434997	1.01248	0.887634	0.922491
37	2	0	1	19	56.699	1.69	19.8519	10	56	6	1	24	55	48.75	16.25	2.5	7.31823	7.46393	9.03568	8.2368	7.62572	7.64676	9.4174	8.65187	0.117355	0.19906	0.130176	0.557594
38	2	0	1	19	63.5029	1.63	23.9011	40	53	15	2	33	8.75	20	18.75	18.75	11.3505	10.1279	10.8038	9.78892	11.5128	10.2268	10.6706	10.0265	1.15391	1.03589	1.11417	0.780725
39	2	0	0	58	71.6675	1.7018	24.746	20	0	18	1	23	15.75	20	16.25	5.75	8.56156	8.08789	8.78	10.3249	8.80752	8.17935	9.00234	10.2224	0.77	1.27263	1.05844	1.10698
40	2	0	1	25	72.5747	1.651	26.6251	20	18	6	1	29	41.25	27.5	27.5	20	8.22575	7.22559	7.55077	8.39488	8.56973	7.54421	7.6883	8.38139	1.06025	1.00825	1.01519	0.970639
41	2	0	1	41	66.2244	1.5748	26.7035	40	55	14	1	26	5.5	45	35	55	9.1636	8.87554	10.2961	8.28727	9.34246	9.07415	10.2185	8.37004	0.345413	0.399421	0.344894	0.253783
42	2	0	1	29	59.8741	1.7526	19.4928	46	26	2	2	31	46.25	6.75	4.25	6.5	5.33422	6.5686	6.82511	7.19916	5.66957	6.7911	7.02493	7.4606	1.01085	0.812274	0.841304	0.83202
43	2	0	1	26	56.699	1.651	20.8009	46	46	14	2	42	71.25	86.25	83.75	41.25	8.86891	7.65561	7.79186	8.24408	9.06102	7.86346	7.86638	8.15336	1.1076	1.02495	1.33572	1.08259
44	2	0	0	49	74.8427	1.778	23.6748	10	13	18	0	18	33.75	35	33.75	35	9.31944	10.1675	7.99219	7.54057	9.64278	10.4343	8.18497	7.70761	0.995318	0.856895	0.908712	1.09984
45	2	0	1	51	85.2753	1.65	31.3224	5	23	3	2	31	43.75	10	0	1.25	5.72438	6.85994	7.01112	6.77379	5.9458	7.03554	7.15664	6.76029	1.02058	0.93826	0.9619	1.07469
46	2	0	0	33	113.398	1.9304	30.4306	21	36	9	2	37	25	43.25	42.5	37.5	10.2296	8.60124	8.32104	7.77657	10.3991	8.56189	8.2656	7.82455	1.04024	1.15176	1.00068	0.887584
47	2	0	0	24	65.5	1.7018	22.6164	50	30	33	6	55	33.75	68.75	65	36.25	8.27458	7.18806	6.57593	6.67227	8.58727	7.31946	6.60275	6.79591	0.704102	1.36187	1.28018	1.28762
48	2	0	0	24	78.0178	1.8	24.0796	21	0	9	0	27	2.5	36.25	32.5	50	9.49242	9.61889	10.4595	10.3265	9.82294	9.59415	10.4621	10.5359	0.904849	0.853095	0.890234	1.04783
49	2	0	0	32	97.5223	1.8288	29.1589	30	28	3	1	28	18.75	18.75	13.75	0	8.30676	8.06891	7.75743	8.57148	8.26631	8.43027	7.94673	8.47899	0.655589	0.502042	0.569709	0.488861
50	2	0	1	19	49.8951	1.5494	20.7841	46	39	32	3	30	81.25	52.5	25	33.75	5.69658	6.58465	6.80858	5.71847	5.92037	6.99929	6.99608	5.90808	0.593112	0.618614	0.588203	0.957281
51	2	0	1	28	68.0388	1.6002	26.571	30	12	6	1	23	32.5	42.5	28.75	25	5.14602	5.45341	5.64967	5.60881	5.25074	5.63008	5.72481	5.53054	1.18742	1.38486	1.76466	1.01752
52	2	0	0	30	92.9864	1.8288	27.8027	10	32	4	1	17	16.25	6	12.25	3	10.637	12.0636	8.85067	9.10653	10.7491	12.2218	8.99016	9.38219	0.980951	1.04805	0.968904	0.974024
